# Supplementary material for: JNK and p38 Inhibitors Prevent Transforming Growth Factor-β1-Induced Myofibroblast Transdifferentiation in Human Graves’ Orbital Fibroblasts
Source: Int J Mol Sci. 2021 Mar 14;22(6):2952. doi: 10.3390/ijms22062952 (PMC7998969; doi:10.3390/ijms22062952)
Supplement: Supplementary file 1 [file ijms-22-02952-s001.zip]

Archive with 3 entries (2 files):
- Supplementary Materials/
- Supplementary Materials/Figure S1.jpg
- Supplementary Materials/Figure S2.jpg
